# Supplementary material for: Dermal injury drives a skin to gut axis that disrupts the intestinal microbiome and intestinal immune homeostasis in mice
Source: Nat Commun. 2024 Apr 8;15:3009. doi: 10.1038/s41467-024-47072-3 (PMC11001995; doi:10.1038/s41467-024-47072-3)
Supplement: Supplementary file 4 — Source data [file 41467_2024_47072_MOESM4_ESM.xlsx]

## Sheet: Fig 2b,c
Source data Fig 2c. Reg3g/b actin Ratio
Control							Skin wound							K14/HYAL1
0.220448	0.14288	0.551465	0.125348	0.222509	0.274281	0.323208	0.774273	1.33988	1.15097	0.745788	0.916382	0.979515	0.820065	0.420739	0.78228	0.839875	0.724387	0.979734	0.619881	0.536705
Source data Fig 2b. Reg3g/b actin
1	Control
2	Skin wound
3	K14/HYAL1

## Sheet: Fig 2 g-i
Source data Fig 2g. Reg3g mRNA/TBP
	Control						6.8kDa HA
	0.754847	0.75668	1.04545	0.814595	0.877182	1.09294	3.60709	3.36583	5.93293	3.77134	4.55894	3.79651
Source data Fig 2h. Reg3A conc
	Control						6.8 kDa HA
	16.8147	12.7137	9.55997	16.5093	13.0711	10.5143	20.1557	28.0016	18.4289	19.3851	26.337	17.8912
Source data Fig 2i. Reg3a mRNA/TBP
	Control					6.8kDa HA 1ug/ml					6.8kDa HA 10ug/ml					LMWHA 5ug/ml
	0.0712211	0.0564998	0.0392988	0.0659242	0.0548679	0.0898353	0.0692118	0.104687	0.0846781	0.104445	0.100947	0.106297	0.109453	0.120378	0.104798	0.105337	0.0941074	0.0854794	0.0875799	0.10011

## Sheet: Figure 4
Source data Fig 4a. % of Live bacteria
	Control											Skin wound											Vancomycin											K14/HYAL1
	62.3	51.9	63.2	54.8	65.1	35.2	46.5	55.6	45.9	34.8	69	26.1	46.3	55.2	52.3	33.8	50.1	34	21.6	33.6	34.2	32.7	22.5	12.8	8.99	14.8	29							46.5	27.2	3.49	51.9	48	6.29
Source data Fig 4c. relative 16S/Control(/mg)
	Control									Wound									K14/HYAL1
	0.73555	1.02878	0.930593	0.899596	1.40548	1.12062	1.91213	0.825613	0.565258	1.55385	0.0925941	0.122491	0.155205	0.453944	0.229777	0.234204	0.0912711	0.0218174	1.00889	0.0542984	0.0637361	0.840536	0.595014	0.186731
Source data Fig 4e. Gram staining intensity
		Control					Wound					K14/HYAL1
	Crypt	20623	3402498	6256	53743	19563	571348	5573842	2782742	6623706	7073224	6995230	14965749	13402593	6045613	7223383
	Muscle	274093	2581443	19302	17650	636041	9904312	7959517	3087720	1229375	4945877	11532192	10959440	10102693	8302835	9856595
Source data Fig 4g. 16S intensity/DAPI
	Control							K14/HYAL1							Wound
	2.2	1.8	1.1	1.7	1.5	2.3	2.8	3.1	2.8	4.6	5.7	4.2	3.7	4	3.9	3.5	3.3	5	4.5	4.5	4.5
Source data Fig 4h. FITC-dextran in plasma(/control)
	Control						K14/HYAL1						Skin wound						GF Control						GF skin wound						DSS Day7
	1.05921	1.06354	1.06489	0.95693	0.855431	0.982405	1.09817	0.941478	0.951893	0.927801	0.797881	1.21219	0.951901	0.855431	0.95693	0.909894	0.825389	0.72559	0.661164	0.725299	0.778853	0.484916			0.762801	0.79378	0.819328	0.786515			1.67996	1.6752	1.73358	1.68959	1.72599	1.88959

## Sheet: Figure 5
Source data Fig 5a. TNF mRNA/TBP in K14/HYAL1 mice with vancomycin treatment
	WT														WT Vancomycin														K14/Hyal1														K14/Hyal1 Vancomycin
Control	0.0570161	0.043342	0.0881443	0.111856	0.0997161										0.151497	0.16926	0.257183	0.0437831	0.0703655										0.366449	0.32546	0.17128	0.0719827	0.0567377										0.329382	0.269349	0.202346	0.159998	0.129877	0.0780189
DSS	0.528808	1.68812	0.947867	1.05076	1.33779	1.03935	1.12142								1.01639	0.943047	2.25758	2.04042	0.839008	0.819774	0.304914	2.04791	1.75405						2.04202	2.04407	2.86588	2.1936	2.89842	0.632848	1.09159	1.4117	1.19864	3.55513	3.12474	1.34209	1.16923		1.27881	1.31347	0.69717	0.656056	1.084	0.970498	1.13455
Source data Fig 5b. TNF mRNA/TBP in Skin wound with Vancomycin treatment
	Control								DSS								DSS+Vancomycin								Skin Wound +DSS								Skin Wound +DSS +Vancomycin								Skin Wound
	0.673306	1.02787	1.29883	1.47873	1.07695	0.732475	0.805919	0.905927	11.1424	4.49585	0.908644	4.82238	5.70594	6.99499	6.45474	3.59104	2.15407	0.958061	1.22859	2.28916	1.09234	1.6968	1.20353	0.784925	19.4033	12.0286	11.2483	7.66835	14.5604	9.24214	5.69403	7.82899	0.531186	1.70461	1.66077	1.39823	1.63227	1.78114	1.99418	2.63476	0.542075	0.580976	0.60403	0.656509	0.701836	1.52578	0.850227	0.922153
Source data Fig 5c. TNF mRNA/TBP in Germ free mice
	Control						Skin Wound						DSS						Skin wound +DSS
	0.963542	0.757415	1.5337	0.745342	1.01383	0.838098	1.83142	0.941076	1.24696	0.835773	1.09023	0.818168	4.53815	2.77014	4.10883	3.04626	3.26726	5.11832	3.84626	1.4167	3.49677	1.96389	2.17662	3.4796
Source data Fig 5e. Colon length
	K14/HYAL1								K14/HYAL1 +Vancomycin								Control +Vancomycin								Control
	6.7	6.7	5.8	4.8	6	5	6.2	6	8.1	8.3	7.2	9.1	8.3	7.5	8	9	6.6	6.1	7.8	7	8.3	7.5	8	9	6.2	6.4	6.5	7.5	7.5	8.3	7.2	7
Source data Fig 5d. Body weight(% of day 0)
	K14/HYAL1								K14/HYAL1 Vancomycin								Control Vancomycin								Control
Day 1	102.807	102.813	101.961	100.792	101.163	109.091	97.4008	97.948	106.513	107.908	103.226	104.762	102	104.167	108.78	109.532	107.484	108.103	102	100.397					97.6415	93.8679	91.0377	100	93.3962	95.7547	103.774	106.604
Day 2	97.8947	98.2097	98.8235	97.9398	98.6711	104.514	97.4008	96.8536	99.2337	97.9592	100.403	97.4026	98.7692	96.875	99.0244	97.1223	101.274	98.2759	104	98.8095					102.83	98.1132	103.774	94.3396	99.5283	101.415	103.774	94.3396
Day 3	99.2982	98.977	99.2157	101.268	100.166	104.514	95.7592	96.8536	94.2529	94.1327	96.371	97.8355	99.2308	98.9583	92.1951	93.3453	91.242	93.6207	101.5	98.0159					102.83	98.1132	103.774	105.66	100.472	95.7547	103.774	105.66
Day 4	97.5439	98.5934	94.902	101.743	100.166	95.212	98.4952	101.778	98.0843	90.6888	93.9516	94.3723	97.3846	98.4375	103.415	108.993	99.8408	101.379	100.5	96.8254					103.774	98.1132	94.8113	105.66	100.472	95.7547	94.8113	105.66
Day 5	100.702	97.4425	94.902	100.317	98.1728	100.137	96.8536	101.778	99.2337	92.2194	92.3387	92.6407	93.2308	93.75	102.927	110.612	100.318	104.483	101.5	94.8413					103.774	102.83	95.7547	106.604	97.1698	101.415	95.7547	106.604
Day 6	100	98.5934	87.0588	96.038	95.1827	101.231	99.5896	99.0424	100.383	89.5408	90.7258	90.4762	90.4615	92.1875	101.463	107.914	97.4522	104.483	99	90.873					99.0566	101.415	93.3962	101.887	97.6415	96.6981	93.3962	101.887
Day 7	96.4912	95.9079	79.2157	90.3328	91.6944	100.684	91.9289	96.8536	96.5517	91.8367	92.7419	91.342	86.7692	92.1875	100.488	107.374	100.796	102.414	89	85.3175					95.283	99.5283	95.283	90.566	94.8113	93.3962	95.283	90.566
Day 8	92.6316	87.8517	74.5098	85.103	88.7043	93.0233	88.6457	91.3817	96.1686	86.0969	85.8871	86.1472	83.5385	92.7083	99.5122	105.216	99.3631	101.379	87.5	87.3016					91.9811	92.4528	86.7925	89.1509	92.9245	89.6226	86.7925	89.1509
Day 9	87.7193	90.1535	80	85.103	86.2126	88.6457	85.3625	83.7209	95.7854	85.7143	88.7097	90.9091	90	95.3125	86.3415	101.978	94.1083	98.2759	87	83.3333					86.7925	86.3208	82.5472	86.7925	87.2642	87.2642	82.5472	86.7925
Day 10		87.468	82.3529	80.8241	81.2292	80.985	79.3434	77.7018	94.636	87.2449	87.9032	90.0433	88.6154	91.6667		94.964	93.6306	99.8276	84.5	80.9524					82.0755	83.9623	83.9623	80.6604	82.5472	81.6038	83.9623	80.6604
Day 11		83.6317	81.9608	78.9223	76.2458	76.6074	75.513	71.1354	95.0192	87.6276	88.3065	94.3723	89.5385	93.75		92.2662	94.586	97.2414	83	78.9682					79.2453	83.0189	80.6604	83.4906	83.0189	81.6038	80.6604	83.4906
Day 12		87.8517	86.2745	77.0206	74.2525	72.777	71.1354	66.7579	94.2529	89.1582	91.9355	94.3723	95.5385	98.9583		90.6475	93.1529	96.7241	80.5	82.5397					82.5472	79.717	84.9057	88.2075	84.9057	82.0755	84.9057	88.2075
Day 13		92.4552	91.3725	83.2013	73.7542	70.041	61.8331	68.9467	98.8506	94.898	99.5968	97.4026	99.2308	103.125		87.4101	94.1083	93.1034	88	93.254					86.3208	87.2642	91.5094	87.2642	89.1509	82.5472	91.5094	87.2642
Day 14		90.1535	91.7647	86.0539	73.2558	68.9467	68.9467	68.3995	101.533	93.75	97.5806	96.9697	98.3077	102.604		82.0144	97.4522	94.6552	94.5	92.0635					91.0377	85.8491	91.9811	97.6415	93.3962	88.2075	91.9811	97.6415
Day 15		88.6189	89.8039	88.4311	73.7542	65.1163			102.299	92.2194	95.9677	97.8355	100.154	102.083		76.6187	103.185	97.7586	94.5	93.254					93.3962	91.5094	93.3962	100	92.9245	89.6226	93.3962	100
Source data Fig 5.g Histrogological score
	K14/HYAL1								K14/HYAL1 +Vancomycin								Control +Vancomycin								Control
	7	9	8	9	8	5	9		7	9	5	4	4	4	7		4	5	5	7	3	6			8	5	5	7	4	6
Source data Fig 5.h survival rate
	Control	K14/HYAL1	Control Vancomycin	K14/HYAL1 Vancomycin
	15	9	15	15
	15	15	15	15
	15	15	15	15
	15	15	15	15
	15	15	15	15
	15	14	15	15
	15	13	15	10
	15	12	15	15
Source data Fig 5i. IL6 mRNA/TBP in FMT mice
J	FMT(control)								FMT(wound)
Control	0.0038129	0.0080858	0.00555283	0.00542829					0.00747216	0.00415113	0.00301794	0.00243578
DSS	0.0601028	0.0350126	0.0566846	0.0668702	0.0267588	0.129381	0.0455343	0.138141	0.0871888	0.174252	0.15009	0.0873866	0.0587861	0.370019	0.079452	0.249517
Source data Fig 5j. Colon length after DSS treatment
	FMT(Control)								FMT(Wound)
	6.7	7.1	6.4	6.6	7	7.2	7.1	6.7	6.9	6.5	6.7	6.1	6.2	6.5	6.5	6.3
Source data Fig 5m. Histological score
	FMT(control)								FMT(wound)
	2	7	7	6	5	5	8	6	7	8	9	9	8	10	10	9
[truncated: 7 more columns]

## Sheet: Supplementary Figure 4
Source data Supplementary Figure 4b. PAS staining intensity
	Control									k14/HYAL1									Skin Wound
	70.596	54.723	60.374	72.112	67.088	70.018	69.128	60.402	68.306	75.675	66.743	77.641	70.902	72.374	74.03	70.011	76.681	69.194	82.864	89.862	83.057	77.679	75.155	68.509	70.369	75.212	76.129

## Sheet: Supplementary Figure5
Source data Supplementary Figure 5a. % of neutrophils, macrophages, dendritic cells (DCs), CD4+ and CD19+ cell from total CD45+ cells
	Control					Skin Wound
Neutrophils	14.9	7.89	9.36	6.53	10.7	3.82	7.43	15	18	10.4
Macrophages	11.2	3.65	3.81	2.08	2.9	2	7.43	8.09	8.19	4.57
DCs	11.4	7.31	9.19	12	13.6	4.25	8.5	12.8	16.9	11.7
CD4+	14.4	8.63	11.8	11.7	14	4.86	8.76	13.2	19.8	13.1
CD19+	25	37.9	38.1	48.2	22.3	27	42.3	34.7	19.8	35.1

## Sheet: Supplementary Figure7
Source data Supplementary Figure 7b. Relative A.Muciniphila/Control(/mg)
	Control						Wound
	0.200578	1.75304	0.599094	1.29933	1.14796		0.423062	0.10899	0.1402	0.0715343	0.460625
Source data Supplementary Figure 7c. Relative L.Gaserri/Control(/mg)
	Control						Wound
	0.54594	0.773029	0.924874	0.769699	2.18646		0.0960412	0.0830268	0.282712	0.262174	0.676646
Source data Supplementary Figure 7d. Relative B.thetaiotaomicron/Control(/mg)
	Control					Wound
	0.943844	0.611229	0.364682	1.79556	1.28468	0.0505774	0.0402196	0.0506594	0.0768785	0.628936

## Sheet: Supplementary Figure8
Source data Supplementary Figure 8b. Gram staining score
	Control
Crypt	0	0	1	0	2	0	2	0	0	0	0	0	0	0	0	3	3	3	2	0	0	0	0	0	0	0	1	0	0	0	0	0	3	3	3	4	4	3	3	3	1	2	1	0	0	1	2	0	2
Muscle	0	0	2	1	3	0	3	0	0	0	0	0	0	0	0	0	0	1	0	0	1	1	2	0	0	2	1	1	1	1	2	2	4	3	3	3	4	4	3	3	0	0	2	3	0	3	1	3	0
[truncated: 101 more columns]

## Sheet: Supplementary Figure9
Source data Supplementary Figure9d. Histological score
	Skin Wound +DSS						Skin wound +DSS +Vancomycin
	9	8	6	7	8	7	6	5	7	6	5	5
Source data Supplementary Figure9e. % of Ly6G high CD11b high neutrophils
	Control								DSS								DSS +Vancomycin								Wound + DSS								Wound + DSS +Vancomycin
	0.066	0.075	0.082	0	0.068827	0.111653	0.097888	0.093299	0.486	3.41	3.47	4.86735	4.92647	5.08412	3.94118	4.78853	1.36	1.34	1.32	1.73594	1.17711	1.189	1.45652	1.14144	4.55	5.49	5.18	4.42534	4.80729	4.54387	5.7424	5.84777	1.4	1.42	1.38	1.71128	1.43836	1.32771	1.19494	1.32771
Source data Supplementary Figure9f. % of F4/80 high CD11b high macrophages
	Control								DSS								DSS +Vancomycin								Wound + DSS								Wound + DSS +Vancomycin
	0.095	0.073	0.068	0.062655	0.080059	0.089109	0.080059	0.081451	0.2	0.2	0.28	0.296	0.252	0.276	0.268	0.2	0.17	0.16	0.18	0.203261	0.143207	0.184783	0.150466	0.168284	0.4	0.39	0.35	0.416822	0.38	0.356434	0.382946	0.363798	0.23	0.19	0.19	0.253382	0.211806	0.211021	0.183565	0.156893
Source data Supplementary Figure9g. Histological score
	Germ Free +DSS						Germ Free +Skin wound +DSS
	4	4	4	5	4	3	5	4	3	4	4	7

## Sheet: Supplementary Figure10
Source data Supplementary Figure10b. TUNEL positive cell counts
	Countrol											Skin Wound											K14/HYAL1
	74	26	105	45	89	76	50	39	54	53	88	190	197	146	177	103	65	423	102	404	281	321	450	267	390	127	204	186	215	188	312	350	197
Source data Supplementary Figure10c. TNF mRNA/TBP
	Control					DSS					Skin Wound +DSS					DSS+anti TNF					Skin Wound +anti TNF
	0.27593	0.200957	0.136679	0.150384	0.169045	0.626636	0.74145	0.908953	0.838751	0.466632	0.996452	1.89203	1.20096	0.739902	1.01733	0.262532	0.475018	0.421668	0.377818	0.523711	0.338936	0.403965	0.273702	0.508987	0.32694
Source data Supplementary Figure10d. % of Ly6G high CD11b high neutrophils
	Control					DSS					Skin Wound +DSS					DSS+anti TNF					Skin Wound +anti TNF
	0	0.45	0.73	0.64	0.61	2.47	2.5	2.58	2.46	2.43	3.36	3.65	3.45	4.36	4.44	1.75	1.26	1.66	1.02	1.15	1.81	1.16	2.04	1.06	1.51
Source data Supplementary Figure10e. % of F4/80 high CD11b high macrophages
	Control					DSS					Skin Wound +DSS					DSS+anti TNF					Skin Wound +anti TNF
	0.9	1.15	1.28	1.15	1.17	2.22	1.89	2.07	2.01	2.01	2.83	2.58	2.42	2.6	2.47	1.39	1.54	1.41	1.59	1.39	1.64	1.62	1.55	1.57	1.72
